# Supplementary material for: Genome-Wide Association Study on Adiponectin-Mediated Suppression of HDL-C Levels in Taiwanese Individuals Identifies Functional Haplotypes in CDH13
Source: Genes (Basel). 2021 Oct 7;12(10):1582. doi: 10.3390/genes12101582 (PMC8535967; doi:10.3390/genes12101582)
Supplement: Supplementary file 1 [file genes-12-01582-s001.zip]

Archive with 1 entries (1 files):
- genes-1386675-supplementary.pdf
